# Supplementary material for: Optimizing health service location in a highly urbanized city: Multi criteria decision making and P-Median problem models for public hospitals in Jeddah City, KSA
Source: PLoS One. 2024 Jan 2;19(1):e0294819. doi: 10.1371/journal.pone.0294819 (PMC10760729; doi:10.1371/journal.pone.0294819)
Supplement: S1 Data — (ZIP) [file pone.0294819.s001.zip]

Archive with 3 entries (3 files):
- Reference data/Data01.zip
- Reference data/Data02.zip
- Reference data/Data03.zip
